# Supplementary material for: The Barley stripe mosaic virus γb protein promotes viral cell-to-cell movement by enhancing ATPase-mediated assembly of ribonucleoprotein movement complexes
Source: PLoS Pathog. 2020 Jul 30;16(7):e1008709. doi: 10.1371/journal.ppat.1008709 (PMC7419011; doi:10.1371/journal.ppat.1008709)
Supplement: S1 Data — (XLSX) [file ppat.1008709.s015.xlsx]

## Sheet: Figure 4C
	mCherry	GFP	ratio (0 mean GFP <mCherry)	Average
WT	14.223	50	2.51543	2.57315
2	19.787	50	1.52691
3	12.018	50	3.16043
4	13.702	50	2.6491
5	17.551	50	1.84884
6	15.142	50	2.30207												VAR00001
7	15.427	50	2.24107												1.00 (WT)
8	12.177	46.4	2.81046												2.00 (γbI130G)
9	1.839	6.55	2.56172												3.00 (γbBM26)
10	307281	1048576	2.41243												4.00 (mγb)
11	145588	819950	4.63199
12	306109	1048576	2.4255
13	311617	1048576	2.36495
γbI130G	292556	988990	2.38052	2.60202
2	257489	928877	2.60744
3	218308	983364	3.50448
4	353435	1024269	1.89804
5	259214	973670	2.75624
6	310072	1040290	2.35499
7	255223	972771	2.81146
8	215053	990169	3.6043
9	328678	920066	1.79929
10	49073	191086	2.89391
11	50.303	169.326	2.36612
12	237269	857773	2.61519
13	310932	1005631	2.23425
γbBM26	15.545	32.987	1.12203	1.66223
2	14.3	29.756	1.08084
3	16.517	44.42	1.68935
4	15.445	40.275	1.60764
5	14.468	47.607	2.2905
6	11.959	35.518	1.96998
7	19.136	44.682	1.33497
8	11.826	39.169	2.31211
9	16.631	39.544	1.37773
10	14.149	38.808	1.74281
11	13.296	35.347	1.65847
12	14.056	45.757	2.25534
13	1.866	4.044	1.1672
mγb			0	0
2			0
3			0
4			0
5			0
6			0
7			0
8			0
9			0
10			0
11			0
12			0
13			0

## Sheet: Figure 4E
Data Set	Target	Sample	Ctrl	Relative Quantity	Relative Quantity SD	Corrected Relative Quantity SD	Relative Quantity SEM	Corrected Relative Quantity SEM	Unscaled Expression	Unscaled Expression SD	Corrected Unscaled Expression SD	Unscaled Expression SEM	Corrected Unscaled Expression SEM	Expression	Expression SD	Corrected Expression SD	Expression SEM	Corrected Expression SEM	Wells	Mean Cq	Cq SD	Cq SEM
1-SYBR	aa	130-1		1	0.0461145	0.0461145	0.0266242	0.0266242	1.17168	0.072901	0.072901	0.0420894	0.0420894	1.17168	0.072901	0.072901	0.0420894	0.0420894	3	18.7443	0.0665292	0.0384106
1-SYBR	aa	130-2		0.795396	0.0185414	0.0185414	0.0107049	0.0107049	1.02344	0.037726	0.037726	0.0217811	0.0217811	1.02344	0.037726	0.037726	0.0217811	0.0217811	3	19.0746	0.0336305	0.0194166
1-SYBR	aa	130-3		0.794598	0.0287916	0.0287916	0.0166229	0.0166229	1.19848	0.0536645	0.0536645	0.0309832	0.0309832	1.19848	0.0536645	0.0536645	0.0309832	0.0309832	3	19.076	0.0522749	0.0301809
1-SYBR	aa	BM26-1		0.0387982	0.00459817	0.00459817	0.00265475	0.00265475	0.0414271	0.00511792	0.00511792	0.00295483	0.00295483	0.0414271	0.00511792	0.00511792	0.00295483	0.00295483	3	23.4322	0.170981	0.098716
1-SYBR	aa	BM26-2		0.0486502	0.00258407	0.00258407	0.00149191	0.00149191	0.0486502	0.00279008	0.00279008	0.00161085	0.00161085	0.0486502	0.00279008	0.00279008	0.00161085	0.00161085	3	23.1057	0.0766291	0.0442419
1-SYBR	aa	BM26-3		0.0427964	0.00130469	0.00130469	0.000753262	0.000753262	0.044535	0.00208674	0.00208674	0.00120478	0.00120478	0.044535	0.00208674	0.00208674	0.00120478	0.00120478	3	23.2907	0.0439819	0.0253929
1-SYBR	aa	deltarb1		0.218392	0.00792406	0.00792406	0.00457496	0.00457496	0.247545	0.0118263	0.0118263	0.00682795	0.00682795	0.247545	0.0118263	0.0118263	0.00682795	0.00682795	3	20.9393	0.0523462	0.0302221
1-SYBR	aa	deltarb2		0.128841	0.00593288	0.00593288	0.00342535	0.00342535	0.167405	0.00771674	0.00771674	0.00445526	0.00445526	0.167405	0.00771674	0.00771674	0.00445526	0.00445526	3	21.7007	0.0664332	0.0383552
1-SYBR	aa	deltarb3		0.135912	0.00309239	0.00309239	0.00178539	0.00178539	0.182816	0.00422324	0.00422324	0.00243829	0.00243829	0.182816	0.00422324	0.00422324	0.00243829	0.00243829	3	21.6236	0.0328255	0.0189518
1-SYBR	aa	mrb1		0.481901	0.0313343	0.0313343	0.0180908	0.0180908	0.582645	0.0424134	0.0424134	0.0244874	0.0244874	0.582645	0.0424134	0.0424134	0.0244874	0.0244874	3	19.7975	0.0938071	0.0541596
1-SYBR	aa	mrb2		0.571535	0.0122582	0.0122582	0.00707725	0.00707725	0.653778	0.0285165	0.0285165	0.016464	0.016464	0.653778	0.0285165	0.0285165	0.016464	0.016464	3	19.5514	0.0309426	0.0178647
1-SYBR	aa	mrb3		0.721578	0.0150314	0.0150314	0.00867839	0.00867839	0.793139	0.0614374	0.0614374	0.0354709	0.0354709	0.793139	0.0614374	0.0614374	0.0354709	0.0354709	3	19.2151	0.0300532	0.0173512
1-SYBR	aa	wt1		0.738058	0.00322094	0.00322094	0.00185961	0.00185961	1.55867	0.0995631	0.0995631	0.0574828	0.0574828	1.55867	0.0995631	0.0995631	0.0574828	0.0574828	3	19.1825	0.00629603	0.00363501
1-SYBR	aa	wt2		0.729235	0.0272141	0.0272141	0.0157121	0.0157121	1.45973	0.0581245	0.0581245	0.0335582	0.0335582	1.45973	0.0581245	0.0581245	0.0335582	0.0335582	3	19.1999	0.0538395	0.0310842
1-SYBR	aa	wt3		0.805995	0.0091	0.0091	0.00525389	0.00525389	1.56658	0.139569	0.139569	0.0805803	0.0805803	1.56658	0.139569	0.139569	0.0805803	0.0805803	3	19.0555	0.0162886	0.00940423
1-SYBR	pp2a	130-1		0.853477	0.0356494	0.0356494	0.0205822	0.0205822											3	24.2636	0.0602608	0.0347916
1-SYBR	pp2a	130-2		0.777179	0.0221926	0.0221926	0.0128129	0.0128129				average	stdev						3	24.3987	0.0411966	0.0237849
1-SYBR	pp2a	130-3		0.663005	0.0174419	0.0174419	0.0100701	0.0100701			WT (1.00)	1.52833	0.0595411						3	24.6279	0.0379535	0.0219125
1-SYBR	pp2a	BM26-1		0.93654	0.0326635	0.0326635	0.0188583	0.0188583			I130G (2.00)	1.1312	0.0942797						3	24.1296	0.0503166	0.0290503
1-SYBR	pp2a	BM26-2		1	0.021628	0.021628	0.0124869	0.0124869			BM26 (3.00)	0.0448708	0.00362319						3	24.035	0.0312026	0.0180148
1-SYBR	pp2a	BM26-3		0.960962	0.0341934	0.0341934	0.0197416	0.0197416			mγb (4.00)	0.676521	0.107074						3	24.0924	0.0513346	0.029638
1-SYBR	pp2a	deltarb1		0.882233	0.027419	0.027419	0.0193882	0.0193882											2	24.2157	0.0448377	0.031705
1-SYBR	pp2a	deltarb2		0.769638	0.00162251	0.00162251	0.000936759	0.000936759											3	24.4127	0.00304142	0.00175597
1-SYBR	pp2a	deltarb3		0.743434	0.00297023	0.00297023	0.00171486	0.00171486											3	24.4627	0.00576397	0.00332783
1-SYBR	pp2a	mrb1		0.827092	0.0270697	0.0270697	0.0156287	0.0156287											3	24.3089	0.0472177	0.0272611
1-SYBR	pp2a	mrb2		0.874204	0.0332028	0.0332028	0.0191697	0.0191697											3	24.2289	0.0547945	0.0316356
1-SYBR	pp2a	mrb3		0.909775	0.067876	0.067876	0.0391882	0.0391882											3	24.1714	0.107636	0.0621436
1-SYBR	pp2a	wt1		0.473517	0.0301761	0.0301761	0.0174222	0.0174222											3	25.1135	0.0919395	0.0530813
1-SYBR	pp2a	wt2		0.499569	0.00693753	0.00693753	0.00400539	0.00400539											3	25.0362	0.0200347	0.0115671
1-SYBR	pp2a	wt3		0.514493	0.0454674	0.0454674	0.0262506	0.0262506											3	24.9938	0.127496	0.0736097

## Sheet: Figure 5E
	GFP	mCherry	ratio (0 mean GFP <mCherry)
γbBM26	135.526	66.148	1.04883
	361536	234203	0.543686
	17.78	12.155	0.462773
	156.908	50.341	2.1169
	118.373	51.765	1.28674
	526592	275416	0.911988
	133.317	39.576	2.36863
												VAR00001
γb1-85	239708	184059	0.302343									1.00 (γbBM26)
	55.805	43.35	0.287313									2.00 (γb1-85)
	108.436	67.979	0.59514									3.00 (γb86-152)
	302381	286057	0.0570655									4.00 (mγb)
	390867	363494	0.0753052
	299687	278421	0.0763807
			0
γb86-152	71.777	55.541	0.292325
			0
	372805	327914	0.136899
	92.672	67.775	0.367348
	61.7	50.605	0.219247
			0
	107.457	85.695	0.253947
mγb	83.31	70.737	0.177743
	410878	389649	0.0544824
			0
			0
			0
			0
			0

## Sheet: Figure 6A
	1	2	3	4	5	6	7	8	9	10	11	12
A													620
B		0.334	0.332										620	Average
C		0.452	0.449	0.45	0.328	0.339	0.341						620	0.333
D		0.398	0.404	0.397	0.33	0.331	0.336						620	0.450333	0.336
E		0.345	0.361	0.346	0.334	0.334	0.336						620	0.399667	0.332333
F													620	0.350667	0.334667
G													620
H													620
														relative average used for bar chart
														wt	6a
														1.05305	1.00501
														1.2002	0.997998
		OD620					OD620							1.35235	1.00901
	BLank	0.334	0.332											relative average used for STDEV
	TGB1 (60 min)	0.452	0.449	0.45		TGB16A (60 min)	0.328	0.339	0.341					1.03604	1.08408	1.03904	1.003	1.003	1.00901
	TGB1 (30 min)	0.398	0.404	0.397		TGB16A (30 min)	0.33	0.331	0.336					1.1952	1.21321	1.19219	0.990991	0.993994	1.00901
	TGB1 (5 min)	0.345	0.361	0.346		TGB16A (5 min)	0.334	0.334	0.336					1.35736	1.34835	1.35135	0.984985	1.01802	1.02402
														STDEV
														0.0269156	0.00346757
														0.0113692	0.0096533
														0.00458716	0.021021
											VAR00001
											6.00 (TGB16A (60 min))
											5.00 (TGB16A (30 min))
											4.00 (TGB16A (5 min))
											3.00 (TGB1 (60 min))
											2.00 (TGB1 (30 min))
											1.00 (TGB1 (5 min))

## Sheet: Figure 6B
Data Set	Target	Sample	Ctrl	Relative Quantity	Relative Quantity SD	Corrected Relative Quantity SD	Relative Quantity SEM	Corrected Relative Quantity SEM	Unscaled Expression	Unscaled Expression SD	Corrected Unscaled Expression SD	Unscaled Expression SEM	Corrected Unscaled Expression SEM	Expression	Expression SD	Corrected Expression SD	Expression SEM	Corrected Expression SEM	Wells	Mean Cq	Cq SD	Cq SEM
1-SYBR	aa	6AmTGB2 1		0.905649	0.0317975	0.0317975	0.0183583	0.0183583	1.04949	0.0576392	0.0576392	0.033278	0.033278	1.04949	0.0576392	0.0576392	0.033278	0.033278	3	20.1268	0.0506533	0.0292447
1-SYBR	aa	6AmTGB2 2		0.768734	0.0188943	0.0188943	0.0109087	0.0109087	1.08746	0.0777419	0.0777419	0.0448843	0.0448843	1.08746	0.0777419	0.0777419	0.0448843	0.0448843	3	20.3633	0.0354593	0.0204724
1-SYBR	aa	6AmTGB2 3		0.904176	0.0305996	0.0305996	0.0176667	0.0176667	0.904176	0.0341414	0.0341414	0.0197115	0.0197115	0.904176	0.0341414	0.0341414	0.0197115	0.0197115	3	20.1292	0.0488244	0.0281888
1-SYBR	aa	mTGB2 1		0.940474	0.0413465	0.0413465	0.0238714	0.0238714	1.10324	0.0555717	0.0555717	0.0320843	0.0320843	1.10324	0.0555717	0.0555717	0.0320843	0.0320843	3	20.0724	0.0634259	0.0366189
1-SYBR	aa	mTGB2 2		0.737974	0.0237436	0.0237436	0.0137084	0.0137084	1.06564	0.0521327	0.0521327	0.0300988	0.0300988	1.06564	0.0521327	0.0521327	0.0300988	0.0300988	3	20.4222	0.0464173	0.026799
1-SYBR	aa	mTGB2 3		1	0.0338747	0.0338747	0.0195576	0.0195576	1.11725	0.0639232	0.0639232	0.0369061	0.0369061	1.11725	0.0639232	0.0639232	0.0369061	0.0369061	3	19.9838	0.0488709	0.0282156
1-SYBR	pp2a	6AmTGB2 1		0.86294	0.0364442	0.0364442	0.021041	0.021041											3	24.3904	0.0609287	0.0351772
1-SYBR	pp2a	6AmTGB2 2		0.706907	0.0474557	0.0474557	0.0273985	0.0273985											3	24.6781	0.0968502	0.0559165
1-SYBR	pp2a	6AmTGB2 3		1	0.0167474	0.0167474	0.0118422	0.0118422											2	24.1777	0.0241613	0.0170846
1-SYBR	pp2a	mTGB2 1		0.852463	0.0209586	0.0209586	0.0121005	0.0121005											3	24.408	0.0354701	0.0204787
1-SYBR	pp2a	mTGB2 2		0.692519	0.0255215	0.0255215	0.0147348	0.0147348											3	24.7078	0.0531678	0.0306965
1-SYBR	pp2a	mTGB2 3		0.895053	0.0412698	0.0412698	0.0238272	0.0238272											3	24.3376	0.0665209	0.0384059
											EXPRESSION	Average		STDEV		T-TEST
											6AmTGB2	1.01371		0.0967403		0.359455
											mTGB2	1.09538		0.0266911

## Sheet: Figure 7D
	Relative OD620							Average
	TGB1-His + GST-γb		TGB1-His + GST		GST-γb			TGB1-His + GST-γb	TGB1-His + GST	GST-γb
	Repeat 1	Repeat 2	Repeat 1	Repeat 2	Repeat 1	Repeat 2
	1.10067	1.10403	1.10738	1.12081	1	1		1.10235	1.11409	1
	1.12416	1.13758	1.11409	1.10067	1.02013	1.03691		1.13087	1.10738	1.02852
	1.1443	1.14765	1.10738	1.10738	1.0302	1.02349		1.14597	1.10738	1.02685
	1.16107	1.16107	1.11074	1.10738	1.03691	1.04027		1.16107	1.10906	1.03859
STDEV	0.00237284		0.00949137		0
	0.00949137		0.00949137		0.0118642
	0.00237284		0		0.00474568
	0		0.00237284		0.00237284
											VAR00001
											1.00 (TGB1-His + GST-γb 1)
							wt	t1+gst	rb+gst		2.00 (TGB1-His + GST-γb 2)
							1.10235	1.11409	1		3.00 (TGB1-His + GST-γb 3)
							1.13087	1.10738	1.02852		4.00 (TGB1-His + GST-γb 4)
							1.14597	1.10738	1.02685		5.00 (TGB1-His + GST 1)
	0.00237284	0.00949137	0				1.16107	1.10906	1.03859		6.00 (TGB1-His + GST 2)
	0.00949137	0.00949137	0.0118642								7.00 (TGB1-His + GST 3)
	0.00237284	0	0.00474568								8.00 (TGB1-His + GST 4)
	0	0.00237284	0.00237284								9.00 (GST-γb 1)
											10.00 (GST-γb 2)
											11.00 (GST-γb 3)

## Sheet: Figure 7E
Relative OD620
GST-γb	Repaet 1	Repaet 2	Repaet 3	GST-γb1-85	Repaet 1	Repaet 2	Repaet 3	GST-γb85-152	Repaet 1	Repaet 2	Repaet 3
	1.18382	1.18402	1.14044		1.17956	1.20298	1.16707		1.11356	1.12349	1.11622
	1.1604	1.17433	1.19128		1.29241	1.29454	1.30751		1.12633	1.10412	1.09685
	1.23918	1.29782	1.26634		1.5181	1.51171	1.43099		1.14762	1.10169	1.13317
Average
	1.16942				1.1832				1.11776
	1.17534				1.29815				1.1091
	1.26778				1.48693				1.1275
STDEV
	0.0251051				0.0182305				0.00513974
	0.0154674				0.00817303				0.0153581
	0.0293484				0.0485515				0.0234839
											VAR00001
											1.00 (GST-γb 1)
											2.00 (GST-γb 2)
											3.00 (GST-γb 3)
											4.00 (GST-γb1-85 1)
											5.00 (GST-γb1-85 2)
											6.00 (GST-γb1-85 3)
											7.00 (GST-γb86-152 1)
											8.00 (GST-γb86-152 2)
											9.00 (GST-γb86-152 3)

## Sheet: S7 Figure
	TGB1-His + GST-γb			TGB13A-His + GST-γb
Relative OD620	Repeat 1	Repeat 2		Repeat 1	Repeat 2
	1.18402	1.14044		1.09201	1.10169
	1.17433	1.19128		1.13801	1.14286
	1.29782	1.26634		1.22034	1.24697
Average	1.16223			1.09685
	1.18281			1.14044
	1.28208			1.23366
STDEV	0.0308182			0.00684849
	0.0119849			0.00342425
	0.0222576			0.0188334
								VAR00001
								1.00 (TGB1-His + GST-γb 1)
								2.00 (TGB1-His + GST-γb 2)
								3.00 (TGB1-His + GST-γb 3)
								4.00 (TGB13A-His + GST-γb 1)
								5.00 (TGB13A-His + GST-γb 2)
								6.00 (TGB13A-His + GST-γb 3)
